# Supplementary material for: Synthesis, Structure, and Reactivity of Copper(I) Proazaphosphatrane Complexes
Source: Inorg Chem. 2025 Jan 6;64(2):1132–8. doi: 10.1021/acs.inorgchem.4c04779 (PMC11752512; doi:10.1021/acs.inorgchem.4c04779)
Supplement: Supplementary file 1 — ic4c04779_si_001.xyz [file ic4c04779_si_001.xyz]

64
iBu_X=F Energy+ZPE=-3009.828580
F       -0.068334000      0.007419000      3.836685000
Cu      -0.036349000      0.003415000      2.055623000
P        0.002357000     -0.001216000     -0.108288000
N        1.496555000     -0.445534000     -0.741405000
N       -0.342816000      1.502771000     -0.779143000
N       -1.110314000     -1.064842000     -0.787617000
N        0.062201000     -0.008830000     -3.377951000
C        1.654250000     -1.272266000     -1.922776000
H        0.996017000     -2.140007000     -1.847226000
H        2.671550000     -1.665811000     -1.932870000
C        1.381681000     -0.566221000     -3.254188000
H        2.105136000      0.239597000     -3.394161000
H        1.568235000     -1.292409000     -4.057023000
C        0.324159000      2.029567000     -1.954610000
H        1.402464000      1.894961000     -1.849120000
H        0.157240000      3.106946000     -1.990109000
C       -0.117491000      1.414683000     -3.285928000
H       -1.173177000      1.635273000     -3.456766000
H        0.438201000      1.923977000     -4.085012000
C       -1.869918000     -0.773487000     -1.988535000
H       -2.294623000      0.229485000     -1.913243000
C       -1.083105000     -0.874285000     -3.298555000
C        2.691619000      0.108554000     -0.124350000
H        2.372449000      0.811082000      0.652017000
H        3.251408000      0.701874000     -0.858078000
C        3.636142000     -0.914241000      0.517720000
H        4.026534000     -1.564525000     -0.271161000
C        2.924642000     -1.785242000      1.545476000
H        2.537568000     -1.182935000      2.370931000
H        3.609085000     -2.523262000      1.964828000
H        2.084750000     -2.319199000      1.100460000
C        4.818133000     -0.176526000      1.139471000
H        5.336587000      0.442892000      0.405375000
H        5.540377000     -0.878632000      1.555729000
H        4.480805000      0.472195000      1.950892000
C       -1.434839000      2.272567000     -0.203984000
H       -1.904561000      1.659351000      0.571556000
H       -2.208951000      2.448097000     -0.961374000
C       -1.036747000      3.612890000      0.425060000
H       -0.649603000      4.262674000     -0.365840000
C        0.047803000      3.450182000      1.482632000
H       -0.298653000      2.823972000      2.308413000
H        0.330984000      4.418684000      1.895942000
H        0.942700000      2.987170000      1.066354000
C       -1.249656000     -2.382519000     -0.187407000
H       -0.505285000     -2.467164000      0.610644000
H       -0.995941000     -3.157318000     -0.921578000
C       -2.626850000     -2.691821000      0.411235000
C       -3.054992000     -1.647295000      1.434366000
H       -2.362833000     -1.617731000      2.279394000
H       -4.047194000     -1.875019000      1.825111000
H       -3.086890000     -0.650098000      0.994908000
H       -3.361153000     -2.698070000     -0.400153000
H       -2.718557000     -1.457431000     -2.032109000
H       -0.742620000     -1.901948000     -3.440976000
H       -1.781340000     -0.663034000     -4.119873000
C       -2.281452000      4.277561000      1.005469000
H       -3.059178000      4.403563000      0.250070000
H       -2.693911000      3.674887000      1.817689000
H       -2.044960000      5.261323000      1.410613000
C       -2.599028000     -4.088847000      1.024024000
H       -2.299077000     -4.842363000      0.293543000
H       -1.894419000     -4.127279000      1.857743000
H       -3.580869000     -4.365802000      1.407626000
64
iBu_X=Cl Energy+ZPE=-3370.228949
Cl      -4.041168000      0.004974000     -0.001358000
Cu      -1.927995000      0.002494000     -0.000393000
P        0.268011000      0.000168000      0.000522000
N        0.924651000     -0.541432000     -1.449648000
N        0.923351000     -0.985973000      1.194496000
N        0.926138000      1.526082000      0.257337000
N        3.529724000     -0.002976000      0.001937000
C        2.112403000      0.031069000     -2.055165000
H        2.027958000      1.119513000     -2.056114000
H        2.142327000     -0.269539000     -3.103159000
C        3.435157000     -0.356932000     -1.388134000
H        3.584748000     -1.435027000     -1.475157000
H        4.244875000      0.115015000     -1.961059000
C        2.109557000     -1.798945000      1.001450000
H        2.024264000     -2.344332000      0.059555000
H        2.137873000     -2.555873000      1.786200000
C        3.433663000     -1.029656000      1.003586000
H        3.584360000     -0.566173000      1.980684000
H        4.242089000     -1.763178000      0.881086000
C        2.112860000      1.763028000      1.057830000
H        2.026528000      1.219753000      2.000835000
C        3.436213000      1.377971000      0.390360000
C        0.328412000     -1.712217000     -2.074686000
H       -0.459660000     -2.081619000     -1.410651000
H        1.068834000     -2.518944000     -2.142213000
C       -0.285294000     -1.478360000     -3.459945000
H        0.517652000     -1.199099000     -4.149016000
C       -1.316107000     -0.356786000     -3.448072000
H       -2.156199000     -0.601359000     -2.793413000
H       -1.714528000     -0.188948000     -4.449034000
H       -0.881217000      0.579665000     -3.097831000
C       -0.893183000     -2.785258000     -3.960408000
H       -0.156279000     -3.590238000     -3.978709000
H       -1.288475000     -2.669530000     -4.969425000
H       -1.717627000     -3.096403000     -3.315105000
C        0.326046000     -0.943136000      2.520501000
H       -0.460914000     -0.182228000      2.509102000
H        1.066389000     -0.600563000      3.254066000
C       -0.289831000     -2.259732000      3.007819000
H        0.512190000     -2.997084000      3.110858000
C       -1.319493000     -2.807702000      2.027968000
H       -2.157529000     -2.116282000      1.910401000
H       -1.721096000     -3.757604000      2.381842000
H       -0.882519000     -2.973371000      1.042891000
C        0.332172000      2.653739000     -0.444436000
H       -0.455332000      2.264665000     -1.097788000
H        1.074127000      3.115146000     -1.107907000
C       -0.281581000      3.736749000      0.450342000
C       -1.314356000      3.166363000      1.413996000
H       -2.153473000      2.721626000      0.873387000
H       -1.713878000      3.949683000      2.058690000
H       -0.880918000      2.395019000      2.051103000
H        0.521063000      4.192697000      1.038051000
H        2.143151000      2.820952000      1.321374000
H        3.587930000      1.992239000     -0.499525000
H        4.245170000      1.637092000      1.086814000
C       -0.899851000     -2.040968000      4.389116000
H       -0.163820000     -1.655742000      5.097084000
H       -1.723676000     -1.325873000      4.335476000
H       -1.296466000     -2.972885000      4.791591000
C       -0.887019000      4.824693000     -0.431583000
H       -0.148650000      5.242740000     -1.118175000
H       -1.710924000      4.422552000     -1.025213000
H       -1.282484000      5.640711000      0.172973000
64
iBu_X=Br Energy+ZPE=-5484.277644
Br      -3.867785000      0.000254000     -0.003395000
Cu      -1.629048000      0.000523000     -0.002081000
P        0.575061000      0.001058000     -0.000162000
N        1.231673000     -0.973234000     -1.202723000
N        1.228898000     -0.553705000      1.445883000
N        1.230331000      1.530279000     -0.242072000
N        3.833189000      0.001573000      0.002926000
C        2.419112000     -0.622575000     -1.959217000
H        2.333759000      0.408740000     -2.307067000
H        2.449391000     -1.241698000     -2.856595000
C        3.741456000     -0.776466000     -1.202414000
H        3.892122000     -1.825993000     -0.941602000
H        4.551596000     -0.510254000     -1.894801000
C        2.416007000     -1.384542000      1.522601000
H        2.331762000     -2.201943000      0.803838000
H        2.444838000     -1.851551000      2.507766000
C        3.739094000     -0.653032000      1.279278000
H        3.889083000      0.097582000      2.057928000
H        4.548501000     -1.386365000      1.396269000
C        2.416438000      2.011460000      0.441282000
H        2.330088000      1.797631000      1.508413000
C        3.740067000      1.434297000     -0.068396000
C        0.635708000     -2.282289000     -1.422079000
H       -0.153893000     -2.419865000     -0.676322000
H        1.375366000     -3.068608000     -1.226719000
C        0.024723000     -2.503096000     -2.810624000
H        0.829657000     -2.462270000     -3.550840000
C       -1.001766000     -1.433635000     -3.161322000
H       -1.842989000     -1.452587000     -2.464010000
H       -1.399465000     -1.594639000     -4.163662000
H       -0.563800000     -0.435658000     -3.129456000
C       -0.587745000     -3.899405000     -2.866738000
H        0.145767000     -4.670162000     -2.623332000
H       -0.980736000     -4.112456000     -3.860667000
H       -1.414671000     -3.983893000     -2.158228000
C        0.628078000     -0.092918000      2.688367000
H       -0.162274000      0.620548000      2.433737000
H        1.364778000      0.469766000      3.275057000
C        0.016421000     -1.188105000      3.569671000
H        0.821654000     -1.848215000      3.906303000
C       -1.005285000     -2.027827000      2.813700000
H       -1.847837000     -1.416489000      2.481168000
H       -1.401891000     -2.818531000      3.451088000
H       -0.563440000     -2.495287000      1.933322000
C        0.631895000      2.375986000     -1.263676000
H       -0.158069000      1.799110000     -1.755323000
H        1.370065000      2.601897000     -2.043172000
C        0.020448000      3.687478000     -0.757422000
C       -1.003405000      3.453831000      0.346024000
H       -1.845332000      2.859957000     -0.018246000
H       -1.400530000      4.401559000      0.710556000
H       -0.563274000      2.925759000      1.192332000
H        0.825492000      4.308548000     -0.352856000
H        2.445934000      3.098130000      0.353322000
H        3.892067000      1.733382000     -1.107457000
H        4.548812000      1.901692000      0.509589000
C       -0.602273000     -0.542210000      4.805790000
H        0.127646000      0.055047000      5.355199000
H       -1.429947000      0.111815000      4.522730000
H       -0.995688000     -1.298633000      5.484603000
C       -0.595459000      4.435187000     -1.936230000
H        0.136096000      4.611372000     -2.726886000
H       -1.422879000      3.863670000     -2.362442000
H       -0.988509000      5.401749000     -1.621602000
64
iBu_X=I Energy+ZPE=-3205.807355
I        3.764656000     -0.000071000      0.001751000
Cu       1.346084000      0.000600000      0.001676000
P       -0.869852000      0.000957000      0.000095000
N       -1.523895000      1.529321000      0.248771000
N       -1.524882000     -0.978694000      1.198771000
N       -1.522577000     -0.547632000     -1.448520000
N       -4.124910000      0.001216000     -0.002554000
C       -2.710395000      2.014014000     -0.431567000
H       -2.624472000      1.805599000     -1.499844000
H       -2.739969000      3.100150000     -0.337993000
C       -4.033488000      1.433615000      0.075712000
H       -4.185291000      1.727535000      1.116260000
H       -4.842797000      1.903114000     -0.499771000
C       -2.712490000     -0.632029000      1.956962000
H       -2.627485000      0.397794000      2.309404000
H       -2.742894000     -1.255137000      2.851472000
C       -4.034437000     -0.782639000      1.198979000
H       -4.184663000     -1.830929000      0.933066000
H       -4.845018000     -0.519844000      1.892160000
C       -2.709748000     -1.378092000     -1.529329000
H       -2.625480000     -2.198826000     -0.814255000
C       -4.032466000     -0.647287000     -1.282065000
C       -0.920850000      2.371332000      1.270737000
H       -0.124587000      1.794303000      1.752116000
H       -1.653038000      2.589811000      2.057946000
C       -0.318213000      3.688186000      0.767678000
H       -1.129436000      4.312052000      0.380166000
C        0.690638000      3.465884000     -0.351680000
H        1.538543000      2.871079000     -0.003177000
H        1.081303000      4.417306000     -0.713498000
H        0.240618000      2.943701000     -1.196448000
C        0.313260000      4.425769000      1.944638000
H       -0.407035000      4.592715000      2.747539000
H        0.699694000      5.396207000      1.633779000
H        1.147969000      3.851855000      2.353069000
C       -0.923889000     -2.285946000      1.415305000
H       -0.127861000     -2.414658000      0.674687000
H       -1.657337000     -3.075523000      1.209930000
C       -0.321664000     -2.511225000      2.807026000
H       -1.132754000     -2.485762000      3.541145000
C        0.689941000     -1.433398000      3.174571000
H        1.538879000     -1.441025000      2.486508000
H        1.078606000     -1.595740000      4.180208000
H        0.242739000     -0.439493000      3.142714000
C       -0.917418000     -0.084357000     -2.687975000
H       -0.120569000      0.620004000     -2.427882000
H       -1.648127000      0.489154000     -3.271662000
C       -0.315075000     -1.179268000     -3.576089000
C        0.690461000     -2.039874000     -2.822144000
H        1.540056000     -1.443120000     -2.481214000
H        1.079124000     -2.830871000     -3.464015000
H        0.238045000     -2.507893000     -1.947428000
H       -1.126827000     -1.825082000     -3.924539000
H       -2.738692000     -1.840468000     -2.516585000
H       -4.182492000      0.107021000     -2.057107000
H       -4.842320000     -1.379655000     -1.401939000
C        0.306039000     -3.901004000      2.856541000
H       -0.416609000     -4.677722000      2.599947000
H        1.140088000     -3.969943000      2.154718000
H        0.692554000     -4.118334000      3.852077000
C        0.320120000     -0.529598000     -4.801831000
H       -0.398093000      0.083320000     -5.349410000
H        1.155069000      0.109854000     -4.507059000
H        0.707018000     -1.284541000     -5.486001000
!Isopropyl substituted structure with X = Cl
55
iPr_X=Cl Energy+ZPE=-3252.363219
Cu      -2.247693000     -0.000514000      0.000523000
Cl      -4.354409000     -0.000525000      0.000927000
P       -0.044587000     -0.000218000      0.000063000
N        0.606626000      0.669404000      1.401049000
N        0.606761000     -1.548230000     -0.120784000
N        0.605661000      0.878815000     -1.280408000
N        3.159386000      0.000180000     -0.000565000
C        1.770408000      0.112671000      2.066391000
H        1.671750000     -0.971676000      2.145601000
H        1.807664000      0.491017000      3.087984000
C        3.095349000      0.430481000      1.369273000
C        3.095338000     -1.401272000     -0.312874000
H        3.901937000     -1.679207000     -1.005019000
C        1.770161000     -1.845941000     -0.936182000
H        1.671129000     -1.372137000     -1.914701000
H        1.807290000     -2.919776000     -1.119639000
C        3.094612000      0.971302000     -1.058174000
H        3.263222000      0.453683000     -2.004490000
H        3.901199000      1.709756000     -0.953228000
C        1.769412000      1.733541000     -1.131297000
H        1.670942000      2.344527000     -0.231951000
H        1.806325000      2.428884000     -1.969924000
C       -0.195902000      1.677467000      2.105616000
H       -0.957266000      2.005487000      1.392871000
C       -0.923733000      1.088351000      3.311149000
H       -1.553937000      0.253371000      3.003673000
H       -1.561078000      1.838692000      3.778819000
H       -0.219575000      0.730656000      4.064371000
C       -0.195820000     -2.662624000      0.399542000
H       -0.956863000     -2.209688000      1.040573000
C       -0.924151000     -3.411261000     -0.713667000
H       -1.554778000     -2.727134000     -1.282148000
H       -1.561164000     -4.191918000     -0.298063000
H       -0.220220000     -3.883966000     -1.400815000
C       -0.197720000      0.985611000     -2.505093000
H       -0.959110000      0.204399000     -2.432598000
C        0.619093000      0.696383000     -3.760956000
H        1.401964000      1.441349000     -3.912467000
H       -0.027422000      0.719016000     -4.637989000
H        1.087985000     -0.285649000     -3.709733000
C       -0.925367000      2.324383000     -2.596349000
H       -1.555080000      2.475066000     -1.719045000
H       -1.563136000      2.355087000     -3.479659000
H       -0.220973000      3.155373000     -2.662888000
C        0.621833000      2.909339000      2.482238000
H        1.405391000      2.667701000      3.202289000
H        1.089948000      3.355831000      1.605669000
H       -0.023891000      3.657823000      2.941033000
C        0.622014000     -3.605472000      1.277163000
H       -0.023995000     -4.376531000      1.696481000
H        1.404588000     -4.108903000      0.707116000
H        1.091381000     -3.070117000      2.101753000
H        3.263934000      1.508829000      1.394125000
H        3.902205000     -0.029667000      1.955924000
H        3.264296000     -1.962030000      0.608466000
