# Supplementary material for: Synthesis, Structure, and Reactivity of Copper(I) Proazaphosphatrane Complexes
Source: Inorg Chem. 2025 Jan 6;64(2):1132–8. doi: 10.1021/acs.inorgchem.4c04779 (PMC11752512; doi:10.1021/acs.inorgchem.4c04779)
Supplement: Supplementary file 2 — ic4c04779_si_002.xyz [file ic4c04779_si_002.xyz]

64
iBu_X=Cl Energy+ZPE=-3370.228949
Cl      -4.041168000      0.004974000     -0.001358000
Cu      -1.927995000      0.002494000     -0.000393000
P        0.268011000      0.000168000      0.000522000
N        0.924651000     -0.541432000     -1.449648000
N        0.923351000     -0.985973000      1.194496000
N        0.926138000      1.526082000      0.257337000
N        3.529724000     -0.002976000      0.001937000
C        2.112403000      0.031069000     -2.055165000
H        2.027958000      1.119513000     -2.056114000
H        2.142327000     -0.269539000     -3.103159000
C        3.435157000     -0.356932000     -1.388134000
H        3.584748000     -1.435027000     -1.475157000
H        4.244875000      0.115015000     -1.961059000
C        2.109557000     -1.798945000      1.001450000
H        2.024264000     -2.344332000      0.059555000
H        2.137873000     -2.555873000      1.786200000
C        3.433663000     -1.029656000      1.003586000
H        3.584360000     -0.566173000      1.980684000
H        4.242089000     -1.763178000      0.881086000
C        2.112860000      1.763028000      1.057830000
H        2.026528000      1.219753000      2.000835000
C        3.436213000      1.377971000      0.390360000
C        0.328412000     -1.712217000     -2.074686000
H       -0.459660000     -2.081619000     -1.410651000
H        1.068834000     -2.518944000     -2.142213000
C       -0.285294000     -1.478360000     -3.459945000
H        0.517652000     -1.199099000     -4.149016000
C       -1.316107000     -0.356786000     -3.448072000
H       -2.156199000     -0.601359000     -2.793413000
H       -1.714528000     -0.188948000     -4.449034000
H       -0.881217000      0.579665000     -3.097831000
C       -0.893183000     -2.785258000     -3.960408000
H       -0.156279000     -3.590238000     -3.978709000
H       -1.288475000     -2.669530000     -4.969425000
H       -1.717627000     -3.096403000     -3.315105000
C        0.326046000     -0.943136000      2.520501000
H       -0.460914000     -0.182228000      2.509102000
H        1.066389000     -0.600563000      3.254066000
C       -0.289831000     -2.259732000      3.007819000
H        0.512190000     -2.997084000      3.110858000
C       -1.319493000     -2.807702000      2.027968000
H       -2.157529000     -2.116282000      1.910401000
H       -1.721096000     -3.757604000      2.381842000
H       -0.882519000     -2.973371000      1.042891000
C        0.332172000      2.653739000     -0.444436000
H       -0.455332000      2.264665000     -1.097788000
H        1.074127000      3.115146000     -1.107907000
C       -0.281581000      3.736749000      0.450342000
C       -1.314356000      3.166363000      1.413996000
H       -2.153473000      2.721626000      0.873387000
H       -1.713878000      3.949683000      2.058690000
H       -0.880918000      2.395019000      2.051103000
H        0.521063000      4.192697000      1.038051000
H        2.143151000      2.820952000      1.321374000
H        3.587930000      1.992239000     -0.499525000
H        4.245170000      1.637092000      1.086814000
C       -0.899851000     -2.040968000      4.389116000
H       -0.163820000     -1.655742000      5.097084000
H       -1.723676000     -1.325873000      4.335476000
H       -1.296466000     -2.972885000      4.791591000
C       -0.887019000      4.824693000     -0.431583000
H       -0.148650000      5.242740000     -1.118175000
H       -1.710924000      4.422552000     -1.025213000
H       -1.282484000      5.640711000      0.172973000
64
iBu_X=Cl (A Higher Energy Isomer) Energy+ZPE= -3370.220836
Cl       4.301584000      0.004388000      0.008456000
Cu       2.193753000      0.002352000      0.004355000
P       -0.019456000      0.000335000     -0.000121000
N       -0.638419000     -1.437358000     -0.632116000
N       -0.640103000      1.264587000     -0.930648000
N       -0.644138000      0.172236000      1.558614000
N       -3.169920000     -0.002331000     -0.006357000
C       -1.829674000     -2.090733000     -0.112248000
H       -1.751306000     -2.198745000      0.973185000
H       -1.871450000     -3.098251000     -0.526320000
C       -3.140574000     -1.372673000     -0.430839000
H       -3.319648000     -1.396577000     -1.506656000
H       -3.954943000     -1.944192000      0.035356000
C       -1.829138000      1.137555000     -1.759055000
H       -1.746681000      0.251759000     -2.395042000
H       -1.871913000      1.999760000     -2.424690000
C       -3.141550000      1.050544000     -0.980816000
H       -3.324619000      1.993614000     -0.463974000
H       -3.953966000      0.930170000     -1.710651000
C       -1.836216000      0.949523000      1.860224000
H       -1.755712000      1.943544000      1.411490000
C       -3.145696000      0.315164000      1.392748000
C        0.264009000     -2.201552000     -1.492113000
H        0.041809000     -3.264952000     -1.370651000
H        1.291194000     -2.064827000     -1.137904000
C        0.222410000     -1.842987000     -2.978889000
H        0.314722000     -0.754416000     -3.050932000
C       -1.087820000     -2.269374000     -3.629583000
H       -1.190060000     -3.357346000     -3.603354000
H       -1.129831000     -1.956463000     -4.673246000
H       -1.950586000     -1.842110000     -3.118906000
C        1.418837000     -2.468759000     -3.688291000
H        2.359136000     -2.117210000     -3.262128000
H        1.415754000     -2.224079000     -4.750585000
H        1.395007000     -3.557827000     -3.599400000
C        0.258854000      2.394858000     -1.159275000
H        0.037846000      2.821144000     -2.141306000
H        1.287543000      2.023483000     -1.215290000
C        0.210371000      3.502349000     -0.104769000
H        0.301171000      3.020032000      0.873914000
C       -1.102265000      4.274778000     -0.152177000
H       -1.203087000      4.796725000     -1.107284000
H       -1.149388000      5.021165000      0.641296000
H       -1.963218000      3.615897000     -0.041062000
C        0.253147000     -0.192977000      2.653782000
H        0.028218000      0.443283000      3.513732000
H        1.281889000      0.044290000      2.362837000
C        0.207753000     -1.660306000      3.084797000
C       -1.105382000     -2.009485000      3.774475000
H       -1.209853000     -1.443960000      4.704036000
H       -1.149880000     -3.070067000      4.023667000
H       -1.965686000     -1.778607000      3.146552000
H        0.302167000     -2.266057000      2.177676000
H       -1.881910000      1.094618000      2.939657000
H       -3.327227000     -0.604561000      1.950595000
H       -3.960793000      1.004940000      1.651587000
C        1.404330000      4.433640000     -0.287543000
H        2.346105000      3.891746000     -0.193817000
H        1.382027000      4.902024000     -1.274792000
H        1.396397000      5.230582000      0.456210000
C        1.400648000     -1.964864000      3.985087000
H        2.342986000     -1.772357000      3.470972000
H        1.374832000     -1.344533000      4.884565000
H        1.394842000     -3.007612000      4.302880000
55
iPr_X=Cl Energy+ZPE=-3252.363219
Cu      -2.247693000     -0.000514000      0.000523000
Cl      -4.354409000     -0.000525000      0.000927000
P       -0.044587000     -0.000218000      0.000063000
N        0.606626000      0.669404000      1.401049000
N        0.606761000     -1.548230000     -0.120784000
N        0.605661000      0.878815000     -1.280408000
N        3.159386000      0.000180000     -0.000565000
C        1.770408000      0.112671000      2.066391000
H        1.671750000     -0.971676000      2.145601000
H        1.807664000      0.491017000      3.087984000
C        3.095349000      0.430481000      1.369273000
C        3.095338000     -1.401272000     -0.312874000
H        3.901937000     -1.679207000     -1.005019000
C        1.770161000     -1.845941000     -0.936182000
H        1.671129000     -1.372137000     -1.914701000
H        1.807290000     -2.919776000     -1.119639000
C        3.094612000      0.971302000     -1.058174000
H        3.263222000      0.453683000     -2.004490000
H        3.901199000      1.709756000     -0.953228000
C        1.769412000      1.733541000     -1.131297000
H        1.670942000      2.344527000     -0.231951000
H        1.806325000      2.428884000     -1.969924000
C       -0.195902000      1.677467000      2.105616000
H       -0.957266000      2.005487000      1.392871000
C       -0.923733000      1.088351000      3.311149000
H       -1.553937000      0.253371000      3.003673000
H       -1.561078000      1.838692000      3.778819000
H       -0.219575000      0.730656000      4.064371000
C       -0.195820000     -2.662624000      0.399542000
H       -0.956863000     -2.209688000      1.040573000
C       -0.924151000     -3.411261000     -0.713667000
H       -1.554778000     -2.727134000     -1.282148000
H       -1.561164000     -4.191918000     -0.298063000
H       -0.220220000     -3.883966000     -1.400815000
C       -0.197720000      0.985611000     -2.505093000
H       -0.959110000      0.204399000     -2.432598000
C        0.619093000      0.696383000     -3.760956000
H        1.401964000      1.441349000     -3.912467000
H       -0.027422000      0.719016000     -4.637989000
H        1.087985000     -0.285649000     -3.709733000
C       -0.925367000      2.324383000     -2.596349000
H       -1.555080000      2.475066000     -1.719045000
H       -1.563136000      2.355087000     -3.479659000
H       -0.220973000      3.155373000     -2.662888000
C        0.621833000      2.909339000      2.482238000
H        1.405391000      2.667701000      3.202289000
H        1.089948000      3.355831000      1.605669000
H       -0.023891000      3.657823000      2.941033000
C        0.622014000     -3.605472000      1.277163000
H       -0.023995000     -4.376531000      1.696481000
H        1.404588000     -4.108903000      0.707116000
H        1.091381000     -3.070117000      2.101753000
H        3.263934000      1.508829000      1.394125000
H        3.902205000     -0.029667000      1.955924000
H        3.264296000     -1.962030000      0.608466000
55
iPr_X=Cl (A Higher Energy Isomer) Energy+ZPE=-3252.357367
Cu       2.085926000     -0.000071000      0.000169000
Cl       4.195552000     -0.000091000     -0.000283000
P       -0.116473000     -0.000048000      0.000191000
N       -0.797191000      1.115234000      1.068983000
N       -0.796932000      0.368110000     -1.500144000
N       -0.797319000     -1.483334000      0.431259000
N       -3.414808000      0.000106000     -0.000352000
C       -1.959595000      1.910869000      0.705339000
H       -1.860875000      2.281558000     -0.316508000
H       -1.984182000      2.792037000      1.348924000
C       -3.297441000      1.176990000      0.818834000
C       -3.297122000      0.120968000     -1.429148000
H       -4.088525000     -0.458203000     -1.923772000
C       -1.959235000     -0.344673000     -2.007443000
H       -1.860739000     -1.414846000     -1.816893000
H       -1.983515000     -0.228463000     -3.092422000
C       -3.297576000     -1.297739000      0.609397000
H       -3.465081000     -2.051212000     -0.163135000
H       -4.089058000     -1.436260000      1.358246000
C       -1.959850000     -1.566386000      1.301882000
H       -1.861426000     -0.867123000      2.134101000
H       -1.984484000     -2.564416000      1.743024000
C       -0.093710000      1.539848000      2.294404000
H       -0.882479000      1.889927000      2.965522000
C        0.619363000      0.407121000      3.027252000
H       -0.038743000     -0.444160000      3.195344000
H        0.960115000      0.770799000      3.996394000
H        1.501777000      0.058280000      2.489372000
C       -0.093494000      1.217151000     -2.480512000
H       -0.882348000      1.623304000     -3.119156000
C        0.619496000      2.418333000     -1.866105000
H       -0.038095000      2.988463000     -1.211475000
H        0.958206000      3.076714000     -2.665753000
H        1.503263000      2.127643000     -1.296810000
C       -0.093710000     -2.756875000      0.186432000
H       -0.882469000     -3.513124000      0.154162000
C        0.856102000     -3.107890000      1.329999000
H        1.688949000     -2.403209000      1.367835000
H        1.270110000     -4.107856000      1.196364000
H        0.339904000     -3.077288000      2.290063000
C        0.619395000     -2.825468000     -1.160949000
H       -0.038483000     -2.545026000     -1.982261000
H        0.959504000     -3.846825000     -1.330562000
H        1.502258000     -2.185860000     -1.194137000
C        0.856148000      2.705742000      2.026849000
H        1.688655000      2.386505000      1.397025000
H        0.339809000      3.522279000      1.521103000
H        1.270658000      3.089366000      2.959697000
C        0.856312000      0.402486000     -3.356444000
H        1.271281000      1.018598000     -4.154815000
H        1.688453000      0.016226000     -2.764833000
H        0.339790000     -0.443465000     -3.811080000
H       -3.464948000      0.884602000      1.857598000
H       -4.088831000      1.894903000      0.564438000
H       -3.464356000      1.166758000     -1.695488000
